# Supplementary material for: Simultaneous Detection of Five Foodborne Pathogens Using a Mini Automatic Nucleic Acid Extractor Combined with Recombinase Polymerase Amplification and Lateral Flow Immunoassay
Source: Microorganisms. 2022 Jul 5;10(7):1352. doi: 10.3390/microorganisms10071352 (PMC9322833; doi:10.3390/microorganisms10071352)
Supplement: Supplementary file 1 [file microorganisms-10-01352-s001.zip]

Archive with 1 entries (1 files):
- microorganisms-1689555-supplementary.pdf
